# Supplementary material for: Dried Vegetables as Potential Clean-Label Phosphate Substitutes in Cooked Sausage Meat
Source: Foods. 2023 May 11;12(10):1960. doi: 10.3390/foods12101960 (PMC10216979; doi:10.3390/foods12101960)
Supplement: Supplementary file 1 [file foods-12-01960-s001.zip]

Archive with 1 entries (1 files):
- foods-2249620-supplementary.pdf
